# Supplementary material for: Point-of-care ultrasound of the heart and lungs in patients with respiratory failure: a pragmatic randomized controlled multicenter trial
Source: Scand J Trauma Resusc Emerg Med. 2021 Apr 26;29:60. doi: 10.1186/s13049-021-00872-8 (PMC8073910; doi:10.1186/s13049-021-00872-8)
Supplement: Supplementary file 5 — Additional file 5. [file 13049_2021_872_MOESM5_ESM.zip]

Archive with 2 entries (2 files):
- Additional file 5a_ Diagnostic accuracy 4h_Int_cr1.docx
- Additional file 5b_ Diagnostic accuracy 4h_ctrl_cr1.docx
