# Supplementary material for: Point-of-care ultrasound of the heart and lungs in patients with respiratory failure: a pragmatic randomized controlled multicenter trial
Source: Scand J Trauma Resusc Emerg Med. 2021 Apr 26;29:60. doi: 10.1186/s13049-021-00872-8 (PMC8073910; doi:10.1186/s13049-021-00872-8)
Supplement: Supplementary file 6 — Additional file 6. [file 13049_2021_872_MOESM6_ESM.zip]

Archive with 2 entries (2 files):
- Additional file 6a Other diagnoses_int.docx
- Additional file 6b Other diagnoses_ctrl.docx
